# Supplementary material for: Workshop, Assessment, and Validity Evidence for Tools Measuring Performance of Knee and Shoulder Arthrocentesis
Source: MedEdPORTAL. 2023 Apr 13;19:11309. doi: 10.15766/mep_2374-8265.11309 (PMC10101652; doi:10.15766/mep_2374-8265.11309)
Supplement: Supplementary file 1 — Shoulder Checklist and GRS.docxKnee Checklist and GRS.docxSim Case 1 - Knee.docxSim Case 2 - Shoulder.docxTraining 1 - Intro.mp4Training 2 - Knee.mp4Training 3 - Shoulder.mp4Workshop Flow.docxVisual Aid - Knee 1.pdfVisual Aid - Knee 2.pdfVisual Aid - Shoulder.pdfInjection Workflow Visual.pdfAssessor Training - Knee 1.mp4Assessor Training - Knee 2.mp4Assessor Training - Shoulder 1.mp4Assessor Training - Shoulder 2.mp4Postworkshop Survey.docx [file mep_2374-8265.11309-s001.zip]

Archive with 18 entries (18 files):
- A. Shoulder Checklist and GRS.docx
- B. Knee Checklist and GRS.docx
- C. Sim Case 1 - Knee.docx
- D. Sim Case 2 - Shoulder.docx
- E. Training 1 - Intro.mp4
- Educational Summary Report_11309.pdf
- F. Training 2 - Knee.mp4
- G. Training 3 - Shoulder.mp4
- H. Workshop Flow.docx
- I. Visual Aid - Knee 1.pdf
- J. Visual Aid - Knee 2.pdf
- K. Visual Aid - Shoulder.pdf
- L. Injection Workflow Visual.pdf
- M. Assessor Training - Knee 1.mp4
- N. Assessor Training - Knee 2.mp4
- O. Assessor Training - Shoulder 1.mp4
- P. Assessor Training - Shoulder 2.mp4
- Q. Postworkshop Survey.docx
